# Supplementary material for: Clinical Outcomes of FP-7/8 Ahmed Glaucoma Valves in the Management of Refractory Glaucoma in the Mainland Chinese Population
Source: PLoS One. 2015 May 21;10(5):e0127658. doi: 10.1371/journal.pone.0127658 (PMC4440786; doi:10.1371/journal.pone.0127658)
Supplement: S1 Data — Baseline characteristics and clinical course for FP7/8 AGV implant. (XLSX) [file pone.0127658.s001.xlsx]

## Sheet: 工作表1
No	eye	gender	age	diagnosis	previous sugeries	previous trabeculectomy	sclera	follow-up time(M)	IOP										BCVA										medications		complications
									preoperation	1D	1W	1M	3M	6M	9M	12M	18M	Last	pre	1D	1W	1M	3M	6M	9M	12M	18M	Last	pre	after
1	OS	M	48	NVG	0	0	z	6	49	10	8	9.7	10.2	11.7				11.7	HM/BE	HM/BE	HM/5cm	HM/5cm	HM/5cm	HM/5cm				HM/5cm	3	1
2	OS	M	33	NVG	0	0	z	6	40	10	10	12.4	13.5	14.7				14.7	FC/10cm	FC/10cm	FC/10cm	FC/10cm	FC/5cm	HM/20cm				HM/20cm	4	0
3	OD	F	43	PACG	2	1	z	6	40	7	8	9.7	17.5	19.6				19.6	LP	LP	LP	LP	LP	LP				LP	2	1	Flat AC requiring reformation
4	OD	F	67	traumatic glaucoma	0	0	z	6	43	30	15	16.3	15.4	13.2				13.2	HM/20cm	LP	HM/15cm	HM/15cm	HM/5cm	LP				LP	3	0
5	OS	M	17	traumatic glaucoma	2	0	z	6	55	12	10	11.7	14.3	17.8	13.3			13.2	HM/BE	HM/20cm	0.1	0.1	0.1	0.2	0.1			0.1	2	0
6	OS	M	56	NVG	0	0	z	6	44	8	8	8	17	16.7				16.7	HM/10	HM/20cm	HM/60	FC/10cm	FC/5cm	LP				LP	4	0
7	OS	M	43	POAG	3	2	z	12	47	15	11.7	14.7	22.4	35	17.2	27.8		27.8	NLP	NLP	NLP	NLP	NLP	NLP	NLP	NLP		NLP	5	4	Tube Obstruction
8	OS	M	38	traumatic glaucoma	0	0	z	6	37	10	7	10.7	17	17.6				17.6	FC/20	FC/15	FC/15	FC/20	FC/20	FC/20				FC/20	3	0
9	OD	M	44	NVG	0	0	z	24	42	7.5	7.3	7.3	12.9	13.3				15	NLP	NLP	NLP	NLP	NLP	NLP				NLP	3	0
10	OD	M	34	traumatic glaucoma	0	0	z	6	38.8	26	11	17	8.6					8.6	0.7	0.5	0.5	0.6	0.7					0.7	5	0
11	OS	M	41	ICE	0	0	z	22	43.3	13.3	10.3		30.7					17	1	1	1							0.9	1	1
12	OS	F	67	PACG	2	1	z	6	17.9	12	7	11.3	12.6	14.7				14.7	0.6	0.06	0.1	0.4	0.4	0.4				0.4	2	0
13	OS	M	49	NVG	0	0	z	12	35	8.2	10.9	11.7	12.3	14.5	13.7	14.3		14.3	FC/BE	FC/BE	FC/1.5m	FC/1m	FC/1m	FC/1m	HM/1m	HM/1m		HM/1m	3	0
14	OD	M	15	POAG	1	1	z	12	38.4	47	13.2	14.7	17.5	17.3	16.4	15.7		15.7	HM/30	HM/5	HM/40	HM/20	HM/20	HM/20cm	HM/30	HM/40		HM/40	3	1	bleb-related
15	OS	F	21	POAG	3	3	y	12	35.8	7	7	14.5	15.6	23	11.7	14		14	0.1	0.02	0.04	0.1	0.1	0.1	0.1	0.1		0.1	7	2
16	OD	F	21	POAG	2	2	y	12	32	14	13.1	17.6	15.3	27	12.6	13		13	0.1	0.1	0.1	0.1	0.2	0.2	0.2	0.2		0.2	5	2
17	OS	M	66	POAG	2	1	z	12	27	17.8	9.1	10.3	17.6	23.2	17.5	17.3		17.3	0.9	0.8	0.8	0.8	0.7	0.6	0.6	0.6		0.6	2	1
18	OS	M	44	traumatic glaucoma	2	1	z	12	59	12.5	9.3	10.7	13.4	16.7	24.3	19.8		19.8	0.4	0.2	0.4	0.4	0.4	0.4	0.3	0.3		0.3	4	1
19	OD	M	41	PACG	2	1	z	12	32.8	26	16	19.7	24.5	21.3	20.4	23.5		23.5	1	0.06	0.9	0.8	0.8	0.6	0.6	0.6		0.6	2	2	bleb-related
20	OD	M	58	PACG	2	1	z	6	26.9	8	9.3	9.7	10.7	11				11	0.1	0.01	0.1+	0.3	0.4	0.4				0.4	5	0	Flat AC requiring reformation
21	OS	M	30	NVG	2	0	z	12	40	48.3	26.3	11.7	12.3	8	9	10.7		10.7	LP	HM/BE	HM/BE	HM/BE	HM/BE	HM/BE	HM/BE	HM/BE		HM/BE	5	3
22	OS	F	50	ICE	1	0	z	9	53.5	11.7	9.4	10.7	11.4	14.7	13.9	17.3		16	0.08	FC/20	0.2	0.1	0.1	0.1	0.2	HM/40		HM/30	5	1
23	OD	M	23	traumatic glaucoma	2	0	z	9	17.1	10.8	7.6	9.7	12.1	13.2	13.5			13.5	0.04	0.03	0.06	0.05	0.05	0.05	0.05			0.05	4	0
24	OS	M	38	others	1	0	z	15	54	9.3					18	15.6		27.8	LP	HM/5cm					HM/BE	LP		HM/BE	3	0
25	OS	M	47	others	1	0	z	6	65	15	6.8	6.6	10.7	13.4				13.4	HM/BE	HM/BE	HM/BE	HM/BE	HM/BE	HM/BE				HM/BE	3	0	bleb-related
26	OS	F	66	NVG	0	0	z	6	50	19.6	9.2	10.7	11.7	10.9				10.9	HM/BE	HM/BE	HM/BE	HM/BE	HM/BE	HM/BE				HM/BE	4	1
27	OD	M	68	NVG	0	0	z	9	11.5	16.4	7	7.9	10.6	12.3	13.3			13.3	FC/5cm	FC/10cm	FC/10cm	FC/10cm	FC/10cm	FC/10cm	FC/10cm			FC/10cm	2	1
28	OD	M	63	POAG	1	1	z	12	20	16	18	22.7	17.4	16.3	24.3	19.7		19.7	0.3	0.05	0.3	0.3	0.2	0.2	0.1	0.1		0.1	3	2
29	OD	F	58	ICE	2	2	z	12	20.6	7	8	9.7	12.3	14.3	13.9	12.7		12.7	0.8	0.6	1	1	0.9	0.9	0.9	0.8		0.8	2	0
30	OD	M	64	NVG	0	0	z	12	16.4	16.3	14.3	15.6	14.7	11.7	14.3	15.7		15.7	0.5	0.1	0.1	0.1	0.1	0.4	0.2	0.3		0.3	4	0
31	OD	F	54	traumatic glaucoma	2	1	z	12	34	20	12.5	9.8	13.3	12.8	11.9	12.9		12.9	0.4	FC/30	0.1	0.1	0.1	0.05	0.01	HM/1m		HM/1m	4	0
32	OS	M	22	others	2	2	z	12	32	8	8	19.5	23.1	13.5	15.6	17.8		17.8	0.2	0.1	0.3	0.2	0.2	0.1	0.1	0.1		0.1	2	2
33	OD	M	45	ICE	0	0	z	12	39.7	18	16	22.9	21.7	21.3	26	28		28	0.7	0.7	0.7	0.5	0.4	0.4	0.4	0.4		0.4	3	1
34	OS	M	60	NVG	2	0	z	6	38	26	15	16.7	27	28				28	FC/60cm	HM/1m	FC/50cm	FC/50cm	FC/50cm	FC/50cm				FC/50cm	4	0	Hyphema requiring AC wash out
35	OS	M	36	traumatic glaucoma	1	0	z	6	40	15	17	19	22.1	17.6				17.6	FC/15cm	FC/30cm	0.05	0.05	0.05	0.01				0.01	2	1
36	OD	M	55	POAG	1	1	z	8	29	27.9	8	12.1	13.7	15.4				15.4	1	0.3	1	1	1	0.8				0.8	3	0
37	OD	F	62	NVG	1	0	z	12	60	8.5	8	9.7	11.9	12.3	11	13.3		13.3	FC/10cm	FC/20cm	FC/30cm	0.1	0.3	0.3	0.3	0.3		0.3	5	0
38	OD	M	66	NVG	2	0	z	26	27	7.5	8	17.3	19	29				29	0.6	0.2	0.3	0.6	0.9	0.9				0.9	3	0
39	OD	M	52	others	2	0	z	6	40	11.7	9.8	15	14.7	19.5				19.5	0.04	0.02	0.02	0.01	0.01	HM/BE				HM/BE	4	0
40	OD	F	73	NVG	1	0	z	6	61	8.2	9	12.3	11.7	10.3				10.3	LP	LP	LP	LP	LP	LP				LP	4	1
41	OD	M	33	POAG	1	0	z	6	44	7.1	7	13.5	22.4	13.1				13.1	NLP	NLP	NLP	NLP	NLP	NLP				NLP	4	1
42	OS	M	19	POAG	1	1	z	6	36	14	8	22.3	18.9	15.7				15.7	FC/30	FC/15	FC/15	FC/10cm	FC/10cm	FC/10cm				FC/10cm	3	1
43	OD	F	67	PACG	2	1	z	6	40.3	7	7	9.7	12.1	13.4				13.4	HM/30	HM/30	HM/30	HM/20	HM/20	HM/20				HM/20	4	1
44	OS	M	40	ICE	4	1	z	26	40.2	7	16.2	20	12	18.3	21			20	0.7	0.5	0.6							0.6	2	1
45	OS	F	61	PACG	1	1	z	16	36.7	12	13.3	18	12	28		17		16	0.3	0.3		0.3	0.4		0.1	HM/40		HM/30	4	2
46	OD	F	26	ICE	0	0	y	23	57	14	7	14.7	11.3			12		11.6		0.6	0.5	1	1.2			1.2		1.2	5	0
47	OD	F	65	others	2	0	z	14	35	13	11	38.3	21.3		17	8		8	0.3	0.3	0.3	0.4	0.4		0.4	0.6		0.6	3	1
48	OD	F	49	PACG	3	0	z	19	20.2	21	20.7	21.6	20.5	18		15.7	11.3	15.3	0.2	0.4	0.2	0.2	0.3	0.3		0.2	0.2	0.2	3	0	Flat AC requiring reformation
49	OD	M	43	NVG	0	0	z	13	71	28	9.2	26.7	46		35	20.7		20	0.05	0.1	0.1	0.2		0.1				0.4	5	4
50	OS	M	41	PACG	1	0	y	14	50	21.3	8.3	18.5	21.3	20.3	19.3			23.5	HM/40	HM/10	HM/40	HM/15	HM/30	HM/15				FC/20	6	1
51	OS	M	47	NVG	0	0	z	18	41	7.8	18	23.3	25	19.3	27		25	18	HM/100	FC/20	FC/30	0.02	0.03	0.02	0.03		0.03	0.03	6	0
52	OS	M	38	traumatic glaucoma	0	0	z	18	39.9	7	15	15	24.3	15.3		16.3		23.5	HM/70	0.4	0.3	0.5	0.7					FC/20	5	0	Flat AC requiring reformation
53	OD	M	61	NVG	0	0	z	16	36	12	7	11.3				17		19.3	HM/BE	HM/BE		FC/10cm				HM/15cm		0.08	3	0
54	OS	M	65	NVG	0	0	z	14	52	16		10.7						26	HM/BE			0.01						NLP	6	1
55	OS	M	50	POAG	2	2	y	14	53	11.5	7.3	24.3	18		28			16	0.2	0.1	0.2	0.04						HM/BE	7	2	Corneal edema,dellen,decompensation
56	OD	M	48	NVG	1	0	z	16	45	56	17			18			58.4	58.4	0.02		0.04			0.02				NLP	6	2	Hyphema requiring AC wash out,bleb-related
57	OS	M	39	PACG	3	1	z	15	56	13	14	11	11.3		37	54		54	FC/30	0.05	0.05	0.02	0.01	0.01	FC/10			HM/30	6	3
58	OD	M	16	traumatic glaucoma	3	1	z	13	51.9	7.7	11.9	11.6	25？	14.3	24	33		32	0.1+1	0.2	0.2	0.2	0.25		0.1	0.1		0.1	7	2	bleb-related
59	OS	M	12	others	1	1	z	18	44	8	6.8							10.7	0.3	0.1	0.1			.				1	6	0
60	OS	M	29	traumatic glaucoma	4	1	z	11	40	7	8.1	25.9	13	16				21.8	0.5	0.5	0.5	0.5	0.5	0.5				0.6	3	0
61	OS	F	55	NVG	0	0	z	13	29	26	8	22.5	22	15.7	22.3	30.7		35	HM/BE	HM/BE	HM/20	CF/12.5	CF/20	CF/30cm	0.05	0.05		0.04	3	3	Hyphema requiring AC wash out
62	OS	M	47	NVG	0	0	z	11	45	8.1	12.5	30	33	11				48.2	HM/20	HM/10		HM/10	HM/10					NLP	3	3	Flat AC requiring reformation, Tube Obstruction,bleb-related
63	OD	M	51	NVG	0	0	z	10	44.2	46.3	34.7	20		27.7	34.7			23	0.01	FC/20	0.2	0.2		0.1	0.4			0.3	3	3
64	OD	M	50	NVG	5	0	z	16	58	16.2	17	23.6	21.7	21.4				28.1	HM/BE	HM/BE	FC/15	0.02	0.04	0.05				0.07	3	0
65	OD	M	45	POAG	3	1	z	13	26	11	12.8	15.8	13.3	10		25		12.6	0.3	0.2	0.4	0.5						0.6	2	1
66	OS	M	42	traumatic glaucoma	1	0	z	21	50.2	11.7	8.9	26	18	17.6				16.7	0.2	1	1	1.5						0.5	2	0
67	OD	F	31	POAG	3	2	y	26	29.5	9.5	14							14	0.3	0.2	0.1							0.2	5	0
68	OD	F	50	POAG	1	1	z	25	25	21	15							18	0.5	0.9	0.9					LP		LP	1	0
69	OS	M	14	others	0	0	y	23	57	31.2	16				40	18		18	HM/10cm	HM/BE								HM/BE	3	3	Flat AC requiring reformation
70	OD	F	63	PACG	2	1	z	16	23	7.8	8	9	15.3	13.3	10			11	1.2-1	0.5	0.9	1	1	1				1	2	0
71	OS	M	37	POAG	2	2	y	13	25	21.9	13	8	14	20.7				19	1	0.9	0.7							0.7	3	0
72	OD	F	32	ICE	2	2	y	22	25.7	28	13						16.3	12	0.07		FC/30							FC/30	2	0
73	OD	M	61	PACG	1	0	z	15	44.1	27	16							15	0.6	0.4	0.5					0.8		0.15	7	1	Corneal edema,dellen,decompensation
74	OD	F	44	traumatic glaucoma	1	0	y	10	55	16.2	11							9	FC/BE	HM/BE	HM/BE							0.1	5	0	Flat AC requiring reformation, Tube Obstruction
75	OD	F	38	POAG	1	1	z	9	37	18.5	16	31						37	0.9	0.6	0.6	0.6						0.6	3	3	bleb-related
76	OS	M	47	NVG	1	0	z	8	44.8	15.1	7.8	25		22				39	0.6	0.5	0.02	FC/30		HM/30				0.1	3	1	Flat AC requiring reformation
77	OS	M	60	NVG	0	0	z	6	54	14	15	9.7	40					32	HM/BE	HM/BE	HM/BE							NLP	6	1
78	OD	M	40	POAG	1	1	y	19	29.6	14.6	12							18.1	0.1	0.05	0.1							0.2	3	2
79	OD	M	11	traumatic glaucoma	2	0	y	24	31	40	18							15	CF/10		CF/5							CF/5	4	0
																				Glaucoma cumulative survival rate was calculated using Kaplan-Meier survival
																				Cumulative survival curves for the S-2 and FP-7 AGV groups showed FP-7 had a greater survival for the S-2 group at 12 months after implantation,
